# Supplementary material for: Hamstrings load bearing in different contraction types and intensities: A shear-wave and B-mode ultrasonographic study
Source: PLoS One. 2021 May 19;16(5):e0251939. doi: 10.1371/journal.pone.0251939 (PMC8133428; doi:10.1371/journal.pone.0251939)
Supplement: S1 File — (XLSX) [file pone.0251939.s003.xlsx]

## Sheet: Abbrev.
BFlh	biceps femoris long head
ST	semitendinosus
SM	semimembranosus
ISO	isometric
CON	concentric
ECC	eccentric
SWV	shear wave velocity
MVC	maximal voluntary contraction
FL	fascicle length
PA	pennation angle
MT	muscle thickness
ACSA	anatomical cross-sectional area

## Sheet: ISO
	BFlh
	Torque (%MVC)												SWV (m/s)													SWV (normalized to peak)
	0.2		0.3		0.4		0.5		0.6		0.7		0.2		0.3		0.4		0.5		0.6		0.7			0.2		0.3		0.4		0.5		0.6		0.7
Participant	1	2	1	2	1	2	1	2	1	2	1	2	1	2	1	2	1	2	1	2	1	2	1	2		1	2	1	2	1	2	1	2	1	2	1	2
1	20.3685	19.0928	31.4315	30.6047	39.749	39.3696	51.4592	50.6925	59.5203	60.3935	70.8094	69.4271	7.94668	6.46749	9.5541	9.64416	7.60518	8.70846	8.93407	9.51333	10.0811	10.4789	9.78835	9.82998		0.758352	0.617193	0.911748	0.920343	0.725763	0.83105	0.852579	0.907858	0.962045	1	0.934104	0.938075
2	21.6626	20.6585	29.3195	30.6343	39.1679	38.7288	50.7995	48.6634	59.2972	58.82	69.0742	68.0542	6.85832	6.53992	8.84016	9.17519	9.98958	9.26458	10.2202	10.0838	9.57078	10.4055	11.9677	11.6121		0.573069	0.546464	0.738667	0.766662	0.834711	0.774131	0.853978	0.842583	0.799717	0.869467	1	0.970286
3	19.9701	20.766	29.5777	29.9453	39.8781	39.1139	49.0284	49.0002	59.0829	59.3496	68.1938	69.0073	6.60073	6.27571	7.66512	7.47547	8.24876	9.18011	8.91839	9.2251	10.2872	10.0215	9.87275	10.5595		0.625098	0.594318	0.725897	0.707937	0.781169	0.869368	0.844583	0.873629	0.974211	0.949051	0.934962	1
4	19.2684	19.9295	29.7526	29.5322	39.2691	39.5848	49.2738	48.7878	58.7748	58.1406	68.612	66.4203	3.90285	3.52057	8.40966	7.57774	10.0964	10.9815	11.8326	12.0032	12.9361	12.9641	13.0675	11.7167		0.29867	0.269415	0.643557	0.579894	0.772638	0.840366	0.905498	0.918557	0.989949	0.99209	1	0.896632
5	20.8652	21.498	31.3304	31.7986	40.3233	40.6516	49.3109	52.7366	61.8693	62.449	71.2663	70.7937	5.43872	4.32206	8.20003	7.39688	7.91047	7.99251	8.84136	8.72329	8.95109	8.58806	9.22061	9.23185		0.589126	0.468168	0.888233	0.801235	0.856868	0.865754	0.957702	0.944912	0.969588	0.930265	0.998782	1
6	20.8729	21.2606	31.2113	31.1205	39.8554	39.9261	49.6604	49.867	61.177	60.8401	70.3491	69.1685	7.60722	6.41136	9.59229	7.7003	7.63211	8.9975	9.23273	8.79935	12.5059	10.0809	12.3095	9.79605		0.608292	0.512668	0.767023	0.615735	0.610283	0.719463	0.738272	0.703618	1	0.806094	0.984301	0.783317
7	23.0282	21.2059	30.9507	32.4573	41.6297	42.1014	51.3423	51.7447	60.9334	61.2918	70.3354	70.2651	6.06564	5.19513	7.56515	6.47713	7.31069	6.7902	6.28843	6.62071	7.31466	6.88572	7.90562	7.24499		0.767256	0.657144	0.956933	0.819306	0.924745	0.858908	0.795438	0.837468	0.925247	0.870991	1	0.916435
8	21.6614	20.4559	30.081	30.1093	40.7037	40.7069	50.3161	49.1902	59.6299	60.2675	70.1624	69.8517	6.83906	6.04419	7.28642	7.74361	9.07795	8.81458	9.43243	9.85901	8.55601	10.2043	9.71037	8.77637		0.670215	0.592319	0.714055	0.758859	0.889622	0.863812	0.92436	0.966165	0.838473	1	0.951598	0.860068
9	20.1433	20.1752	30.1464	29.0215	40.3307	40.4301	50.4123	49.7787	60.31	59.2396	67.3852	67.5251	7.57858	10.3794	7.97401	9.90078	9.10477	10.0198	9.58935	8.62216	8.95961	8.04784	8.94201	8.7328		0.730153	1	0.76825	0.953883	0.877192	0.965354	0.923879	0.830696	0.863207	0.775363	0.861511	0.841355
10	19.0853	19.7528	28.933	29.0997	38.8068	39.0309	47.5527	47.9733	57.9185	58.0681	68.3077	67.693	7.07281	6.87463	9.85101	9.19588	12.3026	11.5496	9.8051	9.67608	11.1675	12.7179	10.7396	9.51484		0.556131	0.540548	0.774579	0.723067	0.967347	0.908138	0.770969	0.760825	0.878096	1	0.844447	0.748147
mean	20.6926	20.4795	30.2734	30.4323	39.9714	39.9644	49.9155	49.8434	59.8513	59.886	69.4495	68.8206	6.59106	6.20305	8.49379	8.22871	8.92785	9.22988	9.30946	9.3126	10.033	10.0395	10.3524	9.70152		0.617636	0.579824	0.788894	0.764692	0.824034	0.849635	0.856726	0.858631	0.920053	0.919332	0.950971	0.895432
sd	1.19894	0.755435	0.901332	1.12693	0.823676	1.0235	1.19348	1.48523	1.20932	1.41625	1.30112	1.36892	1.20374	1.82271	0.922756	1.1497	1.54472	1.37672	1.38162	1.36	1.76397	1.88865	1.63905	1.35635		0.135842	0.182658	0.0986142	0.118166	0.104789	0.067352	0.072244	0.0818726	0.0703814	0.0844536	0.0582141	0.0870319
cv	5.79407	3.68873	2.97731	3.70308	2.06066	2.56103	2.39101	2.97979	2.02053	2.36492	1.87348	1.98911	18.2633	29.384	10.8639	13.9718	17.3022	14.9159	14.8411	14.6039	17.5817	18.8122	15.8325	13.9808		21.9938	31.5023	12.5003	15.4528	12.7166	7.92718	8.43257	9.53525	7.64971	9.18641	6.12155	9.71955
min	19.0853	19.0928	28.933	29.0215	38.8068	38.7288	47.5527	47.9733	57.9185	58.0681	67.3852	66.4203	3.90285	3.52057	7.28642	6.47713	7.31069	6.7902	6.28843	6.62071	7.31466	6.88572	7.90562	7.24499		0.29867	0.269415	0.643557	0.579894	0.610283	0.719463	0.738272	0.703618	0.799717	0.775363	0.844447	0.748147
max	23.0282	21.498	31.4315	32.4573	41.6297	42.1014	51.4592	52.7366	61.8693	62.449	71.2663	70.7937	7.94668	10.3794	9.85101	9.90078	12.3026	11.5496	11.8326	12.0032	12.9361	12.9641	13.0675	11.7167		0.767256	1	0.956933	0.953883	0.967347	0.965354	0.957702	0.966165	1	1	1	1
	ST
	Torque (%MVC)												SWV (m/s)													SWV (normalized to peak)
	0.2		0.3		0.4		0.5		0.6		0.7		0.2		0.3		0.4		0.5		0.6		0.7			0.2		0.3		0.4		0.5		0.6		0.7
Participant	1	2	1	2	1	2	1	2	1	2	1	2	1	2	1	2	1	2	1	2	1	2	1	2		1	2	1	2	1	2	1	2	1	2	1	2
1	20.6502	19.1359	30.3153	30.4989	39.9431	40.5483	50.6637	49.4299	60.5641	59.9331	71.4639	68.2613	6.6193	6.15178	7.12999	6.49087	7.89433	7.90089	8.44155	8.37203	8.61115	6.77118	8.48252	8.43295		0.76869	0.714397	0.827995	0.753776	0.916757	0.917519	0.980305	0.972231	1	0.786327	0.985063	0.979306
2	23.8928	24.4527	31.6711	31.3946	39.6892	39.791	47.2486	49.4169	58.3322	56.8791	67.8433	67.7229	7.94069	6.26872	8.10334	8.95483	7.7602	8.42759	8.09046	10.3743	11.6592	10.9581	7.85656	11.7861		0.673733	0.531873	0.687532	0.759778	0.658419	0.715044	0.68644	0.880217	0.98923	0.929745	0.666594	1
3	19.6197	20.0276	29.0026	30.3053	39.8804	39.7665	48.5872	48.9379	56.8274	60.0458	68.3767	68.7846	7.21796	6.73608	8.19401	7.72082	9.43461	10.6762	10.4391	9.78216	11.0495	9.26317	10.1086	10.8983		0.65324	0.609629	0.741575	0.698751	0.853852	0.966214	0.944761	0.885306	1	0.838336	0.914853	0.986319
4	19.2453	20.3748	30.0437	29.5338	39.1414	39.4511	49.4432	48.7764	59.7851	58.49	69.9882	67.5105	9.23853	7.74477	10.4952	10.3423	11.017	9.7132	11.4003	8.8402	12.2422	11.0653	13.8892	12.7601		0.665161	0.557612	0.755638	0.74463	0.793209	0.699337	0.820802	0.636481	0.88142	0.796688	1	0.918708
5	20.9245	21.3798	30.2423	31.1671	40.2384	41.398	50.5354	52.2686	60.2216	63.3834	71.4586	70.5006	6.90604	8.6695	7.11639	10.3163	9.85698	10.0849	12.6248	11.9307	11.242	12.3564	10.5148	14.7		0.469799	0.589762	0.484108	0.70179	0.670543	0.686045	0.858829	0.811609	0.76476	0.840571	0.715295	1
6	21.216	21.3497	30.7802	30.9833	39.2156	40.5121	50.4006	50.0985	60.697	60.9618	70.397	70.4256	12.536	13.118	12.7211	13.2192	12.0603	14.7858	14.6017	14.6633	15.4449	14.3136	14.6545	14.959		0.81166	0.849342	0.823642	0.855896	0.780861	0.957326	0.945408	0.949393	1	0.926751	0.948824	0.968536
7	22.1347	21.014	31.4267	31.8044	41.6339	41.7555	50.9105	50.9663	60.4844	60.4254	69.6837	69.8799	6.39123	7.68838	6.34987	9.43333	10.6023	10.1323	9.50928	11.4238	12.1486	13.4344	7.3	12.6532		0.475737	0.572291	0.472658	0.702178	0.789195	0.754206	0.707831	0.850341	0.904289	1	0.543382	0.94185
8	20.3285	20.8093	30.3312	29.1863	41.4085	40.0152	50.1013	50.5042	60.2869	59.8682	70.3449	70.3271	10.8872	11.9671	12.6879	12.2034	13.0192	12.8413	12.5288	14.2903	14.1158	14.1105	14.6681	14.8082		0.735217	0.808136	0.856816	0.824093	0.879187	0.867173	0.846072	0.965024	0.953244	0.952882	0.990535	1
9	21.5517	20.2028	30.3646	29.6009	40.8907	40.382	51.3229	48.8467	59.3651	58.4413	68.7543	68.1716	9.18636	8.81026	10.7511	10.6745	11.3327	13.2632	12.3171	12.4705	14.8187	15.4412	15.1108	15.3783		0.594927	0.570569	0.696264	0.691301	0.733929	0.858953	0.797677	0.807612	0.959688	1	0.978608	0.995927
10	19.3175	19.4814	29.2769	29.3048	39.1528	38.948	47.9794	47.3901	56.2383	58.36	67.8827	67.6979	8.94841	8.80571	8.28679	9.08776	10.1382	10.1123	12.0153	12.6511	14.3153	14.2158	14.6285	12.8514		0.611711	0.601956	0.566483	0.621237	0.693047	0.691278	0.821362	0.864824	0.97859	0.971786	1	0.87852
mean	20.8881	20.8228	30.3455	30.3779	40.1194	40.2568	49.7193	49.6636	59.2802	59.6788	69.6193	68.9282	8.58718	8.59603	9.18357	9.84433	10.3116	10.7938	11.1968	11.4798	12.5647	12.193	11.7214	12.9228		0.645987	0.640557	0.691271	0.735343	0.7769	0.811309	0.840949	0.862304	0.943122	0.904309	0.874315	0.966917
sd	1.42499	1.47811	0.827574	0.940778	0.915642	0.855832	1.36007	1.35991	1.61367	1.78529	1.3548	1.22887	1.98917	2.31675	2.32003	1.98333	1.67904	2.18023	2.05578	2.14277	2.09815	2.69073	3.17905	2.17415		0.113267	0.110757	0.140085	0.0682783	0.0885716	0.114092	0.0975875	0.098757	0.074977	0.0818492	0.167793	0.041398
cv	6.82205	7.09851	2.72717	3.09691	2.28229	2.12593	2.7355	2.73825	2.7221	2.99149	1.94601	1.78282	23.1644	26.9514	25.2628	20.1469	16.283	20.1989	18.3603	18.6655	16.6987	22.0679	27.1219	16.8242		17.534	17.2907	20.2648	9.28524	11.4006	14.0626	11.6045	11.4527	7.94988	9.05102	19.1913	4.28144
min	19.2453	19.1359	29.0026	29.1863	39.1414	38.948	47.2486	47.3901	56.2383	56.8791	67.8433	67.5105	6.39123	6.15178	6.34987	6.49087	7.7602	7.90089	8.09046	8.37203	8.61115	6.77118	7.3	8.43295		0.469799	0.531873	0.472658	0.621237	0.658419	0.686045	0.68644	0.636481	0.76476	0.786327	0.543382	0.87852
max	23.8928	24.4527	31.6711	31.8044	41.6339	41.7555	51.3229	52.2686	60.697	63.3834	71.4639	70.5006	12.536	13.118	12.7211	13.2192	13.0192	14.7858	14.6017	14.6633	15.4449	15.4412	15.1108	15.3783		0.81166	0.849342	0.856816	0.855896	0.916757	0.966214	0.980305	0.972231	1	1	1	1
	SM
	Torque (%MVC)												SWV (m/s)													SWV (normalized to peak)
	0.2		0.3		0.4		0.5		0.6		0.7		0.2		0.3		0.4		0.5		0.6		0.7			0.2		0.3		0.4		0.5		0.6		0.7
Participant	1	2	1	2	1	2	1	2	1	2	1	2	1	2	1	2	1	2	1	2	1	2	1	2		1	2	1	2	1	2	1	2	1	2	1	2
1	20.236	19.7663	30.2209	30.1729	41.2785	40.2101	50.0943	49.9259	59.1728	62.2704	71.0558	70.2264	4.77014	5.6324	6.06884	5.20733	7.03423	5.8583	7.61858	8.37945	8.36942	5.85279	7.87368	6.04979		0.569266	0.672168	0.724253	0.621441	0.839462	0.699128	0.909198	1	0.998804	0.698469	0.939642	0.72198
2	19.988	21.4722	32.8172	29.2036	41.3299	40.3924	49.8605	50.1354	59.2324	58.0453	69.6808	66.3768	7.3788	9.19554	7.03336	8.9594	8.81023	8.66456	10.3347	9.25102	10.4256	11.1099	10.197	10.5041		0.664167	0.827692	0.633074	0.806437	0.79301	0.779898	0.930231	0.832685	0.938413	1	0.917835	0.945472
3	19.5207	19.8467	29.5912	28.7348	38.7894	39.7458	48.9016	49.0608	57.9539	58.742	67.9623	67.5888	7.29265	7.12005	7.83666	7.70051	6.94375	6.94121	9.39644	8.70256	9.06165	7.87638	8.64962	9.22034		0.776107	0.757739	0.834002	0.819513	0.738976	0.738706	1	0.926155	0.96437	0.83823	0.92052	0.981258
4	20.2795	19.8207	29.6578	29.3683	39.027	39.3671	48.9293	48.9176	59.3322	59.1122	68.6951	68.3625	8.2613	8.44276	8.84537	9.13708	9.70032	10.3535	9.27252	11.2594	11.6774	12.0953	12.2457	10.9337		0.674626	0.689444	0.722322	0.746143	0.792138	0.84548	0.757204	0.919456	0.953589	0.987715	1	0.892853
5	21.5654	22.213	31.0184	31.7306	41.1039	41.4031	51.0251	53.1078	62.5537	59.2598	69.1409	70.4681	7.84402	7.82883	8.44746	8.76423	9.3573	9.78291	9.67465	8.66699	9.95846	9.74114	11.1201	10.7535		0.705388	0.704023	0.759654	0.788141	0.841474	0.879747	0.870012	0.779396	0.895534	0.875991	1	0.967034
6	20.4689	20.6072	30.6852	32.3458	39.9915	41.6479	50.1713	49.3391	60.2179	60.1802	70.1127	68.6137	6.0145	7.92901	8.22896	8.64728	9.21906	9.63546	10.3319	10.4392	11.1393	12.4539	11.8227	11.5662		0.482943	0.636671	0.660755	0.694345	0.740257	0.773692	0.829617	0.838226	0.894447	1	0.949319	0.928727
7	21.7058	20.8889	31.0243	30.951	41.4229	41.4935	50.6725	51.7742	60.9866	60.6576	70.2458	70.3757	6.17253	4.27691	5.87262	7.08266	7.80814	5.61136	5.31379	8.83206	6.20543	6.56006	5.95951	5.37226		0.698878	0.484248	0.664921	0.801926	0.884068	0.63534	0.601649	1	0.702604	0.742755	0.674759	0.608268
8	20.396	20.5462	28.6222	31.7781	41.3742	40.2696	49.5753	49.9537	60.2038	60.1485	70.0665	70.5113	8.8071	8.83128	9.73868	9.3902	8.51204	10.8734	10.4312	11.3241	9.99531	11.4193	11.8806	13.1533		0.669574	0.671413	0.740399	0.713905	0.647142	0.826666	0.793049	0.860931	0.75991	0.868173	0.903245	1
9	19.9256	19.9965	29.358	28.8024	39.4199	40.6371	49.4355	50.9841	59.8479	58.1788	68.1459	67.5465	11.2533	11.2672	11.4677	11.5825	12.1959	7.7	11.0006	10.0005	10.3528	11.5754	9.64136	8.91944		0.922713	0.923854	0.940289	0.949707	1	0.63136	0.901989	0.819986	0.848878	0.949124	0.790541	0.731348
10	18.9659	19.4358	29.2304	28.8475	38.7444	38.4321	47.5931	48.8397	57.6223	57.5263	66.563	67.4582	9.87562	8.8768	10.4086	10.4499	11.4875	11.2255	11.908	12.2648	12.179	12.6471	12.9355	12.9806		0.760797	0.68385	0.801859	0.805038	0.884975	0.864788	0.917365	0.944857	0.938248	0.974303	0.996524	1
mean	20.3052	20.4594	30.2226	30.1935	40.2481	40.3599	49.6259	50.2038	59.7124	59.4121	69.1669	68.7528	7.767	7.94008	8.39482	8.69211	9.10685	8.66462	9.52824	9.912	9.93645	10.1331	10.2326	9.94532		0.692446	0.70511	0.748153	0.77466	0.81615	0.767481	0.851031	0.892169	0.889479	0.893476	0.909238	0.877694
sd	0.832944	0.871826	1.21257	1.39903	1.1664	1.01214	0.989154	1.3833	1.42747	1.42832	1.34153	1.5327	1.91205	1.94364	1.80966	1.76149	1.72371	2.04343	1.8695	1.35793	1.73413	2.5073	2.21287	2.61916		0.118137	0.116442	0.0921416	0.0881552	0.0975971	0.0902726	0.112556	0.0769436	0.0942007	0.108499	0.103243	0.139167
cv	4.10213	4.26126	4.01212	4.63355	2.89801	2.50778	1.99322	2.75538	2.39057	2.40409	1.93956	2.22929	24.6176	24.4788	21.5569	20.2654	18.9276	23.5837	19.6206	13.6999	17.4522	24.7436	21.6257	26.3355		17.0609	16.514	12.3159	11.3799	11.9582	11.7622	13.2259	8.62432	10.5905	12.1434	11.3549	15.856
min	18.9659	19.4358	28.6222	28.7348	38.7444	38.4321	47.5931	48.8397	57.6223	57.5263	66.563	66.3768	4.77014	4.27691	5.87262	5.20733	6.94375	5.61136	5.31379	8.37945	6.20543	5.85279	5.95951	5.37226		0.482943	0.484248	0.633074	0.621441	0.647142	0.63136	0.601649	0.779396	0.702604	0.698469	0.674759	0.608268
max	21.7058	22.213	32.8172	32.3458	41.4229	41.6479	51.0251	53.1078	62.5537	62.2704	71.0558	70.5113	11.2533	11.2672	11.4677	11.5825	12.1959	11.2255	11.908	12.2648	12.179	12.6471	12.9355	13.1533		0.922713	0.923854	0.940289	0.949707	1	0.879747	1	1	0.998804	1	1	1

## Sheet: CON
	BFlh
	Torque (%MVC)												SWV (m/s)													SWV (normalized to peak)
	0.2		0.3		0.4		0.5		0.6		0.7		0.2		0.3		0.4		0.5		0.6		0.7			0.2		0.3		0.4		0.5		0.6		0.7
Participant	1	2	1	2	1	2	1	2	1	2	1	2	1	2	1	2	1	2	1	2	1	2	1	2		1	2	1	2	1	2	1	2	1	2	1
1	18.7793	21.0224	27.6004	29.415	36.9703	37.3143	46.1797	47.0536	53.002	55.4455	64.8809	66.5064	6.21993	6.25362	8.21242	8.14808	9.30408	8.5037	8.96333	9.14461	9.61463	9.46421	9.17684	8.84322		0.646923	0.650427	0.854158	0.847466	0.9677	0.884454	0.93226	0.951114	1	0.984354	0.954466
2	17.1685	19.4477	29.6991	26.9914	36.0976	37.5822	48.3955	44.3446	52.9176	53.5142	61.1893	59.4118	3.9321	4.14015	7.5375	8.62619	9.7871	9.86387	10.1324	9.97423	10.84	9.20589	10.7511	11.631		0.338071	0.355959	0.648054	0.741656	0.841468	0.848068	0.871153	0.857557	0.931997	0.791497	0.924351
3	19.6157	20.0357	29.2829	30.2844	37.6237	38.288	48.9179	48.7575	57.4876	57.7292	64.9328	66.1377	5.40773	4.84042	7.10851	6.52248	8.04162	6.91606	7.83572	7.35343	8.8058	7.68303	8.74802	8.99575		0.601143	0.538078	0.790208	0.725063	0.893935	0.768814	0.871047	0.817434	0.978885	0.854073	0.972461
4	20.8287	19.4672	30.0128	29.3862	39.2749	39.7754	47.4354	49.1881	55.2632	56.0555	66.9524	66.3375	6.94664	5.88252	9.37944	7.7844	9.71978	9.97941	8.399	10.667	7.47707	10.571	9.40031	9.60119		0.651226	0.551468	0.879293	0.729764	0.9112	0.935539	0.78738	1	0.700952	0.991	0.88125
5	19.6464	19.499	27.7314	29.344	35.4171	36.8917	48.722	43.0033	50.9217	53.9915	62.8222	57.6	7.12031	5.41446	7.48585	6.8537	6.84908	8.23492	6.74319	8.80872	9.18258	8.83563	6.97502	7.76898		0.775415	0.589645	0.815222	0.74638	0.745878	0.896798	0.734346	0.959286	1	0.962216	0.759593
6	20.1549	21.542	29.4335	30.5998	38.7458	41.8224	49.3393	49.047	59.5207	56.8646	67.224	67.5151	6.79648	7.03615	6.96454	7.41499	7.2283	7.98487	7.94794	7.53802	7.44818	7.09743	7.27066	8.06067		0.843166	0.872899	0.864016	0.919898	0.896737	0.990596	0.986015	0.935161	0.924015	0.880502	0.901992
7	18.8795	18.6657	29.5897	29.6152	36.9776	37.3961	46.6669	47.5727	55.8489	56.7154	65.424	64.7286	7.07642	6.88481	8.47659	9.33467	9.30357	8.28911	10.0065	9.48726	8.93144	9.28785	10.9831	10.1028		0.644298	0.626852	0.771782	0.849909	0.847077	0.754712	0.911077	0.863801	0.813195	0.845646	1
8	20.8608	21.8743	32.0215	30.7657	42.0306	40.683	50.5627	49.6265	59.6069	60.2654	67.4909	68.1402	5.79496	4.91018	8.52396	8.8782	11.5918	10.9797	11.2907	10.9642	11.3181	11.6749	11.1434	12.0123		0.482421	0.408764	0.709605	0.739095	0.965001	0.91404	0.939933	0.91275	0.94221	0.971916	0.927665
9	19.5054	19.4188	28.9791	28.1071	38.9876	38.1728	48.1998	45.3537	56.5574	56.9987	64.3697	63.8411	7.07512	7.11217	8.67782	7.36411	7.74317	8.2883	9.07092	8.96033	8.39022	8.79069	8.12964	9.06237		0.779978	0.784062	0.956663	0.811837	0.853626	0.913721	1	0.987808	0.924958	0.969107	0.89623
10	20.053	20.0339	29.8233	29.6793	40.0065	38.9044	49.5505	49.5338	58.4823	59.0373	68.0886	67.2229	9.22001	8.16776	9.05368	9.30625	10.5826	8.78601	10.6587	10.2198	9.57368	10.6962	11.2596	10.2408		0.818861	0.725406	0.804088	0.826519	0.939875	0.780315	0.946632	0.907652	0.850271	0.949965	1
mean	19.5492	20.1007	29.4174	29.4188	38.2132	38.683	48.397	47.3481	55.9608	56.6617	65.3375	64.7441	6.55897	6.06422	8.14203	8.02331	9.01511	8.78259	9.10483	9.31176	9.15817	9.33068	9.38377	9.6319		0.65815	0.610356	0.809309	0.793759	0.88625	0.868706	0.897984	0.919256	0.906648	0.920027	0.921801
sd	1.0905	1.04325	1.23668	1.13941	1.98638	1.61469	1.33994	2.36267	2.96121	2.07661	2.19147	3.54698	1.37685	1.25449	0.827497	0.997644	1.52044	1.17448	1.41841	1.21322	1.26451	1.38132	1.61003	1.39627		0.158324	0.159407	0.0878096	0.0667586	0.0673396	0.0786374	0.0843838	0.0591758	0.093935	0.0706456	0.0706373
cv	5.5782	5.1901	4.20391	3.87307	5.19816	4.17415	2.76864	4.99	5.29158	3.66493	3.35408	5.47845	20.9919	20.6867	10.1633	12.4343	16.8655	13.3728	15.5787	13.0289	13.8075	14.8041	17.1576	14.4963		24.0559	26.117	10.8499	8.41044	7.59827	9.05225	9.39702	6.43736	10.3607	7.67864	7.66297
min	17.1685	18.6657	27.6004	26.9914	35.4171	36.8917	46.1797	43.0033	50.9217	53.5142	61.1893	57.6	3.9321	4.14015	6.96454	6.52248	6.84908	6.91606	6.74319	7.35343	7.44818	7.09743	6.97502	7.76898		0.338071	0.355959	0.648054	0.725063	0.745878	0.754712	0.734346	0.817434	0.700952	0.791497	0.759593
max	20.8608	21.8743	32.0215	30.7657	42.0306	41.8224	50.5627	49.6265	59.6069	60.2654	68.0886	68.1402	9.22001	8.16776	9.37944	9.33467	11.5918	10.9797	11.2907	10.9642	11.3181	11.6749	11.2596	12.0123		0.843166	0.872899	0.956663	0.919898	0.9677	0.990596	1	1	1	0.991	1
	ST
	Torque (%MVC)												SWV (m/s)													SWV (normalized to peak)
	0.2		0.3		0.4		0.5		0.6		0.7		0.2		0.3		0.4		0.5		0.6		0.7			0.2		0.3		0.4		0.5		0.6		0.7
Participant	1	2	1	2	1	2	1	2	1	2	1	2	1	2	1	2	1	2	1	2	1	2	1	2		1	2	1	2	1	2	1	2	1	2	1
1	18.4144	22.0346	30.1572	29.3555	41.3674	39.4559	47.5657	48.5274	56.4812	57.6778	65.3049	66.5065	7.09003	6.65734	7.92412	7.37644	9.34916	8.94627	9.83309	8.2868	10.8025	9.03761	8.80528	9.47857		0.65633	0.616276	0.733542	0.682843	0.865459	0.828163	0.910258	0.767116	1	0.836619	0.815112
2	16.8092	19.6005	26.4063	28.1379	36.6215	36.9828	41.2341	44.5998	52.3183	53.5394	60.8467	61.1135	5.66188	4.66082	6.90197	7.54668	8.45148	9.39863	9.84289	8.93801	8.91109	6.82031	8.9001	7.98352		0.575225	0.473522	0.701214	0.766715	0.858638	0.954866	1	0.908068	0.905334	0.692918	0.904217
3	19.5528	19.9812	29.1639	28.8074	38.5797	38.3043	46.9352	47.1486	57.4687	56.3583	65.8498	67.0086	7.25031	7.74902	8.44003	7.35247	9.8949	9.50573	11.5911	9.96972	10.9105	12.3399	11.5217	10.9735		0.587552	0.627967	0.683965	0.595831	0.801865	0.770327	0.93932	0.807928	0.884167	1	0.933698
4	21.0498	19.2647	29.4997	29.5632	38.517	38.3725	48.0822	48.0828	56.1929	56.4394	67.3163	65.9466	11.2976	10.4762	11.8122	11.6095	12.5354	11.8526	11.9967	13.4169	14.166	14.2778	14.9163	13.181		0.757399	0.702334	0.791902	0.778313	0.840384	0.794607	0.80427	0.89948	0.9497	0.957196	1
5	19.3594	19.8736	28.0596	29.3072	34.9472	37.3982	48.0553	42.7121	52.3206	56.4954	62.8799	63.8374	8.18636	7.53631	6.90986	10.042	8.31966	6.46396	12.192	11.8647	12.6246	9.50289	13.2522	13.7977		0.593313	0.5462	0.500798	0.727799	0.602975	0.468481	0.883628	0.859904	0.914982	0.68873	0.960465
6	20.0704	21.1405	30.1744	30.5956	39.3054	40.3386	48.0966	48.9978	58.8884	55.7533	66.94	68.5519	9.33978	8.08506	11.389	12.4288	13.2397	13.1462	13.4687	12.2356	13.776	13.7105	14.911	15.0573		0.620283	0.536953	0.756376	0.825431	0.879289	0.873077	0.894495	0.812606	0.914904	0.910556	0.990282
7	18.6375	19.3758	29.4651	30.1958	37.3675	38.9181	47.4075	47.9098	55.6894	55.6326	65.5361	63.9426	7.15135	7.5382	8.69945	9.14468	9.77357	9.78218	11.8322	12.0105	10.8224	13.6077	13.7465	13.2928		0.52023	0.548371	0.632848	0.665236	0.710985	0.711611	0.860738	0.873713	0.787284	0.989903	1
8	21.092	20.68	30.988	30.4227	41.2384	40.8035	49.6846	50.5545	61.5401	60.3698	72.8662	69.2046	10.6343	9.66577	9.16643	9.73926	12.0578	11.5214	12.9057	11.8962	14.4083	12.8105	13.3573	13.098		0.738067	0.670847	0.636191	0.675948	0.836864	0.799636	0.895712	0.825646	1	0.889105	0.927058
9	19.7063	19.4599	28.5419	29.0139	38.3223	39.0529	47.8828	45.641	57.2178	55.5254	63.5846	63.0146	8.4233	7.92391	10.3414	11.3845	11.1846	11.9142	13.8879	13.182	13.5555	14.5307	14.8092	15.2526		0.552255	0.519513	0.67801	0.7464	0.733296	0.78113	0.910532	0.864246	0.888735	0.95267	0.970932
10	19.9269	19.9587	29.5965	29.9843	38.6528	38.8887	49.6556	48.5944	58.8863	59.1125	66.8311	67.5123	7.9357	7.71193	8.52214	9.06793	10.3405	10.8345	13.6503	11.704	13.9141	13.9269	14.481	14.5576		0.545124	0.529753	0.585408	0.6229	0.710319	0.744252	0.937677	0.803981	0.955799	0.956675	0.994736
mean	19.4619	20.137	29.2053	29.5383	38.4919	38.8516	47.46	47.2768	56.7004	56.6904	65.7955	65.6639	8.29706	7.80046	9.01066	9.56922	10.5147	10.3366	12.1201	11.3504	12.3891	12.0565	12.8701	12.6673		0.614578	0.577174	0.670025	0.708742	0.784008	0.772615	0.903663	0.842269	0.92009	0.887437	0.94965
sd	1.27616	0.88911	1.28753	0.773798	1.93976	1.18163	2.36046	2.32739	2.85889	1.94004	3.21248	2.60162	1.71663	1.56519	1.69974	1.82975	1.69103	1.91892	1.44152	1.72058	1.89015	2.65408	2.35609	2.42813		0.0801138	0.0732367	0.0855703	0.0725375	0.0904805	0.126802	0.051715	0.0457467	0.0624544	0.114274	0.0579784
cv	6.55723	4.41532	4.40856	2.61964	5.03941	3.0414	4.97358	4.9229	5.04211	3.42218	4.88251	3.96202	20.6896	20.0654	18.8636	19.1212	16.0826	18.5644	11.8937	15.1587	15.2566	22.0137	18.3068	19.1685		13.0356	12.6888	12.7712	10.2347	11.5408	16.412	5.72282	5.43136	6.78786	12.8769	6.10524
min	16.8092	19.2647	26.4063	28.1379	34.9472	36.9828	41.2341	42.7121	52.3183	53.5394	60.8467	61.1135	5.66188	4.66082	6.90197	7.35247	8.31966	6.46396	9.83309	8.2868	8.91109	6.82031	8.80528	7.98352		0.52023	0.473522	0.500798	0.595831	0.602975	0.468481	0.80427	0.767116	0.787284	0.68873	0.815112
max	21.092	22.0346	30.988	30.5956	41.3674	40.8035	49.6846	50.5545	61.5401	60.3698	72.8662	69.2046	11.2976	10.4762	11.8122	12.4288	13.2397	13.1462	13.8879	13.4169	14.4083	14.5307	14.9163	15.2526		0.757399	0.702334	0.791902	0.825431	0.879289	0.954866	1	0.908068	1	1	1
	SM
	Torque (%MVC)												SWV (m/s)													SWV (normalized to peak)
	0.2		0.3		0.4		0.5		0.6		0.7		0.2		0.3		0.4		0.5		0.6		0.7			0.2		0.3		0.4		0.5		0.6		0.7
Participant	1	2	1	2	1	2	1	2	1	2	1	2	1	2	1	2	1	2	1	2	1	2	1	2		1	2	1	2	1	2	1	2	1	2	1
1	18.8226	20.5058	30.3198	30.0752	38.1064	39.8751	45.0703	48.2629	56.3688	57.6067	65.7786	63.6829	6.10863	6.73708	7.1211	6.29894	7.05365	8.28798	8.1931	8.34131	8.52771	8.87231	9.57221	8.61416		0.638163	0.703817	0.743935	0.658044	0.736889	0.865837	0.855926	0.871408	0.890882	0.926881	1
2	17.7999	17.1173	26.8837	26.5682	34.4755	37.1238	42.2036	49.2655	53.337	51.8685	56.5302	58.5126	7.01996	6.89382	7.82075	9.02577	8.66808	9.95732	7.5692	8.13062	9.03832	9.10804	7.84659	8.45514		0.705006	0.692337	0.785427	0.906446	0.870524	1	0.760165	0.816547	0.907706	0.914708	0.788023
3	18.6894	19.9249	29.0702	29.8242	38.4582	40.7529	47.9826	48.2879	57.5539	58.6191	65.3521	65.6914	6.92846	8.48037	7.61992	8.21858	8.45505	8.65447	7.66904	8.22652	8.22031	8.68554	8.71333	8.14711		0.795156	0.973264	0.874513	0.943219	0.970358	0.993245	0.88015	0.94413	0.943417	0.996811	1
4	21.8597	20.7339	29.1148	29.5284	38.7633	38.6838	46.6445	47.83	56.5659	56.9927	66.9467	64.212	7.4605	8.10642	8.19544	8.34306	9.01723	9.18962	7.64897	9.76237	9.9484	10.6196	9.89727	10.511		0.702524	0.763348	0.771731	0.785631	0.849115	0.865349	0.720272	0.919282	0.936799	1	0.931985
5	21.159	23.4902	28.2016	28.5538	37.1138	36.4669	45.7102	42.5204	50.2898	51.1574	61.5672	63.8292	7.68355	7.01381	7.43941	7.88329	7.5182	8.99763	7.72178	8.59392	8.5663	9.16857	7.75479	10.6529		0.721261	0.658392	0.698344	0.740011	0.70574	0.844615	0.72485	0.806719	0.804126	0.860661	0.727949
6	20.4977	20.7103	29.3001	29.6788	38.366	38.6299	46.6751	48.7214	60.6984	58.8718	66.0475	66.1622	8.46517	9.64858	9.2571	8.57162	9.84132	9.60158	10.0045	9.74611	10.3129	9.96339	10.5571	10.7116		0.790282	0.900762	0.864214	0.80022	0.918755	0.896373	0.933988	0.909866	0.962781	0.930151	0.985578
7	19.1776	19.6968	28.8326	29.6206	37.073	38.3223	48.0982	48.2016	55.7102	55.9479	67.0184	65.9408	7.6631	7.36796	9.30015	7.33102	9.63695	9.98678	9.3982	9.00562	8.55023	9.38508	10.8179	7.57212		0.708373	0.68109	0.8597	0.677675	0.890834	0.923172	0.868764	0.832475	0.790379	0.867552	1
8	21.8419	19.9052	31.0062	30.7526	41.4877	40.498	51.9231	50.769	61.9278	59.6632	75.3401	68.3646	8.58302	7.96282	8.82935	9.74992	11.5683	11.4285	11.1871	11.0806	10.8419	11.5532	11.6649	12.2302		0.701787	0.651077	0.721928	0.797198	0.94588	0.934446	0.914706	0.906	0.886481	0.944644	0.953776
9	19.4642	19.2173	28.3552	29.6788	38.0656	37.5381	46.9236	46.2715	58.1149	56.2967	62.4093	65.1784	10.2977	11.0355	9.28685	8.88802	7.79851	9.87977	9.68628	11.9754	9.68658	9.55532	9.26158	7.8538		0.859908	0.921514	0.775494	0.74219	0.651211	0.825006	0.808849	1	0.808873	0.797913	0.773384
10	19.9493	19.2485	30.7612	29.6594	39.2442	38.8614	48.8957	47.9261	57.7036	59.193	68.3491	68.6387	10.2902	9.04953	10.4719	10.7849	11.362	10.7251	10.544	10.7609	12.8787	11.5971	12.7229	13.3074		0.773265	0.680037	0.786922	0.810444	0.85381	0.805952	0.792339	0.80864	0.967781	0.871478	0.956075
mean	19.9261	20.055	29.1845	29.394	38.1154	38.6752	47.0127	47.8056	56.827	56.6217	65.5339	65.0213	8.05003	8.22959	8.5342	8.50951	9.09193	9.67088	8.96221	9.56234	9.65713	9.85082	9.88086	9.80555		0.739573	0.762564	0.788221	0.786108	0.839312	0.895399	0.826001	0.881507	0.889922	0.91108	0.911677
sd	1.38636	1.60014	1.25592	1.12981	1.78225	1.40701	2.55237	2.17696	3.34003	2.96336	4.88999	2.85022	1.38429	1.37196	1.06315	1.24319	1.52896	0.946414	1.36301	1.3421	1.43123	1.06396	1.60194	1.97117		0.0640006	0.121962	0.0607434	0.0896234	0.106713	0.0667701	0.0762729	0.0653385	0.0671626	0.0630885	0.106035
cv	6.9575	7.97875	4.30339	3.84367	4.67594	3.63802	5.42912	4.55377	5.87754	5.2336	7.46177	4.38352	17.1961	16.6711	12.4575	14.6094	16.8166	9.78623	15.2085	14.0353	14.8204	10.8008	16.2125	20.1026		8.65374	15.9936	7.70639	11.4009	12.7144	7.45702	9.23399	7.41214	7.54702	6.92458	11.6308
min	17.7999	17.1173	26.8837	26.5682	34.4755	36.4669	42.2036	42.5204	50.2898	51.1574	56.5302	58.5126	6.10863	6.73708	7.1211	6.29894	7.05365	8.28798	7.5692	8.13062	8.22031	8.68554	7.75479	7.57212		0.638163	0.651077	0.698344	0.658044	0.651211	0.805952	0.720272	0.806719	0.790379	0.797913	0.727949
max	21.8597	23.4902	31.0062	30.7526	41.4877	40.7529	51.9231	50.769	61.9278	59.6632	75.3401	68.6387	10.2977	11.0355	10.4719	10.7849	11.5683	11.4285	11.1871	11.9754	12.8787	11.5971	12.7229	13.3074		0.859908	0.973264	0.874513	0.943219	0.970358	1	0.933988	1	0.967781	1	1

## Sheet: ECC
	BFlh
	Torque (%MVC)												SWV (m/s)													SWV (normalized to peak)
	0.2		0.3		0.4		0.5		0.6		0.7		0.2		0.3		0.4		0.5		0.6		0.7			0.2		0.3		0.4		0.5		0.6		0.7
Participant	1	2	1	2	1	2	1	2	1	2	1	2	1	2	1	2	1	2	1	2	1	2	1	2		1	2	1	2	1	2	1	2	1	2	1	2
1	21.868	20.9045	31.9155	31.1484	43.5797	40.4766	51.0806	49.4838	68.3416	59.8799	67.8662	67.1806	7.51553	8.01733	8.42997	8.39025	9.0901	9.59733	9.14075	9.76934	8.60988	10.894	10.4757	10.4028		0.689879	0.735941	0.773819	0.770173	0.834414	0.880975	0.839064	0.896764	0.790333	1	0.961608	0.954914
2	19.998	18.8638	29.1826	30.3332	36.7925	37.4637	46.9422	50.5053	62.8357	57.2829	65.8113	64.2339	2.70032	4.36436	8.84101	10.0212	9.03427	10.3718	11.6825	10.9939	11.69	11.0124	11.2257	12.1983		0.221369	0.357785	0.724775	0.821523	0.740618	0.850266	0.957713	0.901266	0.958334	0.902781	0.920268	1
3	19.0137	20.1118	29.6917	28.8394	39.3288	38.2884	48.7164	48.5418	58.0442	57.6131	65.7768	65.9133	6.46799	7.52771	7.75473	8.09359	7.4967	9.14579	8.1612	9.98469	9.3647	9.29005	9.55127	10.5852		0.611039	0.711152	0.732599	0.764611	0.708222	0.864014	0.770999	0.943265	0.884694	0.877642	0.90232	1
4	20.6357	21.4431	30.1062	29.6021	39.6205	40.3551	50.5457	49.2679	58.5614	59.0055	65.067	67.4514	4.0355	6.13227	7.39659	7.40029	8.55605	10.2129	10.5846	8.9572	11.2692	10.9916	9.88836	10.7223		0.358101	0.544163	0.656356	0.656685	0.759244	0.906269	0.939253	0.794841	1	0.975369	0.877469	0.951471
5	20.692	20.4043	30.7144	30.0583	40.8779	40.7724	51.0734	50.7385	60.4359	56.9514	65.567	67.8957	6.01265	6.96241	8.12537	8.07068	9.60743	9.34666	10.3991	7.98954	9.12257	9.27185	10.5046	8.85923		0.572382	0.662795	0.773504	0.768298	0.914591	0.889767	0.989955	0.760574	0.868435	0.882645	1	0.843365
6	22.7953	22.3056	33.3313	33.4196	44.4398	44.4818	54.6208	54.3932	62.8398	62.9419	74.0378	73.377	6.05682	7.17463	8.05128	10.2809	7.77524	8.1913	9.19834	8.7341	8.23344	11.0681	9.03998	7.9537		0.547234	0.648229	0.727434	0.928878	0.702494	0.740085	0.831071	0.789127	0.743892	1	0.816764	0.718618
7	21.5965	20.8314	29.9436	29.5328	39.7947	37.7695	46.4435	48.0654	55.9285	57.2933	62.7888	63.9253	6.97847	7.57488	7.6803	8.07107	9.4339	8.10232	8.74692	8.82873	8.67676	8.46417	7.10469	7.97583		0.739723	0.802943	0.814117	0.85554	1	0.858852	0.92718	0.935852	0.919743	0.897208	0.753103	0.845444
8	21.3291	20.4986	31.3071	31.0244	40.3892	40.2243	48.8629	48.1303	57.4372	58.1157	61.5194	70.4633	7.54842	7.44038	9.62999	11.5344	10.4776	10.4137	12.238	11.3376	13.0156	10.7313	10.0081	12.2802		0.579952	0.571651	0.739881	0.886202	0.805003	0.800097	0.940257	0.871077	1	0.824498	0.768934	0.943496
9	18.6144	18.5035	27.2025	28.8565	38.2158	38.5115	47.1055	46.976	58.4299	57.1952	65.4763	67.3457	7.42458	10.9432	8.02952	7.44848	10.0966	9.67045	9.35057	8.6678	8.4708	10.155	8.67891	12.5153		0.593239	0.874384	0.641576	0.595149	0.806739	0.772689	0.74713	0.692575	0.676834	0.811406	0.693463	1
10	19.0634	18.5781	29.3572	29.1354	38.5491	38.031	47.6551	48.0887	57.7397	58.4127	66.6411	66.5154	5.02094	4.51366	6.35166	6.7226	9.03074	9.3151	9.40711	9.08484	8.35187	9.65952	8.10819	11.8164		0.424912	0.381982	0.537528	0.56892	0.764254	0.788318	0.796105	0.768832	0.706802	0.817465	0.68618	1
mean	20.5606	20.2445	30.2752	30.195	40.1588	39.6374	49.3046	49.4191	60.0594	58.4692	66.0552	67.4302	5.97612	7.06508	8.02904	8.60335	9.05986	9.43674	9.89091	9.43477	9.68048	10.1538	9.45856	10.5309		0.533783	0.629102	0.712159	0.761598	0.803558	0.835133	0.873873	0.835417	0.854907	0.898901	0.838011	0.925731
sd	1.37955	1.25993	1.67482	1.39741	2.34306	2.1135	2.5375	2.10005	3.68866	1.82148	3.33792	2.79859	1.61945	1.86362	0.869441	1.51314	0.935383	0.813157	1.30499	1.07247	1.68564	0.929721	1.2425	1.74647		0.15649	0.1684	0.0803682	0.121055	0.0934849	0.0559017	0.0867727	0.0851911	0.119357	0.0721468	0.110732	0.0942923
cv	6.70966	6.2236	5.53197	4.62795	5.83449	5.33209	5.14659	4.24947	6.14169	3.11528	5.05323	4.15035	27.0987	26.3779	10.8287	17.5878	10.3245	8.61693	13.1938	11.3672	17.4127	9.15639	13.1363	16.5842		29.3172	26.7684	11.2852	15.8949	11.6339	6.69375	9.92967	10.1974	13.9614	8.0261	13.2137	10.1857
min	18.6144	18.5035	27.2025	28.8394	36.7925	37.4637	46.4435	46.976	55.9285	56.9514	61.5194	63.9253	2.70032	4.36436	6.35166	6.7226	7.4967	8.10232	8.1612	7.98954	8.23344	8.46417	7.10469	7.9537		0.221369	0.357785	0.537528	0.56892	0.702494	0.740085	0.74713	0.692575	0.676834	0.811406	0.68618	0.718618
max	22.7953	22.3056	33.3313	33.4196	44.4398	44.4818	54.6208	54.3932	68.3416	62.9419	74.0378	73.377	7.54842	10.9432	9.62999	11.5344	10.4776	10.4137	12.238	11.3376	13.0156	11.0681	11.2257	12.5153		0.739723	0.874384	0.814117	0.928878	1	0.906269	0.989955	0.943265	1	1	1	1
	ST
	Torque (%MVC)												SWV (m/s)													SWV (normalized to peak)
	0.2		0.3		0.4		0.5		0.6		0.7		0.2		0.3		0.4		0.5		0.6		0.7			0.2		0.3		0.4		0.5		0.6		0.7
Participant	1	2	1	2	1	2	1	2	1	2	1	2	1	2	1	2	1	2	1	2	1	2	1	2		1	2	1	2	1	2	1	2	1	2	1	2
1	22.283	21.4092	32.9497	29.7854	43.3007	39.8821	51.1142	49.432	64.0733	58.604	67.2095	67.334	7.53957	6.95007	7.61259	7.59743	7.5178	9.14834	8.67812	9.62459	10.1732	8.66411	9.46417	9.43164		0.741122	0.683175	0.748299	0.746809	0.738982	0.89926	0.853039	0.946075	1	0.851662	0.930305	0.927108
2	18.9699	18.4784	31.0875	29.7438	39.3174	36.7849	48.6449	47.0057	55.9389	53.7812	67.1695	66.4371	5.7021	6.56818	7.48419	9.12601	7.28576	8.71633	10.2525	9.68514	11.0263	10.2679	7.76198	8.50827		0.517136	0.595682	0.678757	0.827657	0.660761	0.790502	0.929822	0.878366	1	0.931217	0.70395	0.771633
3	19.4284	19.6254	29.9145	29.9353	38.9701	38.7202	49.401	48.0493	57.9163	58.7869	65.709	67.1567	8.25991	7.92527	8.32401	8.35995	10.5013	10.0673	9.03233	10.4168	9.72562	9.95719	9.77955	11.6365		0.709831	0.681072	0.715339	0.718428	0.902451	0.865153	0.77621	0.895186	0.835789	0.855689	0.840424	1
4	21.5452	21.4329	31.9643	30.5574	39.1587	40.2128	50.3244	49.9916	57.4821	58.1439	64.6474	67.5885	9.42853	9.71992	11.3525	10.9056	11.9879	11.6737	12.945	13.1294	13.5352	14.4503	13.9653	14.4338		0.652478	0.672643	0.785625	0.754696	0.829595	0.807852	0.895825	0.908587	0.936672	1	0.96643	0.998852
5	20.1857	20.7742	29.1477	30.7837	40.8345	41.2621	50.6106	47.7241	54.8132	56.2479	72.3179	67.881	8.05843	7.67242	10.5862	10.3991	12.5845	10.6879	10.8951	12.5763	12.8946	13.3108	15.0002	15.1692		0.531237	0.50579	0.697873	0.68554	0.829607	0.704579	0.718239	0.829067	0.850054	0.877489	0.988858	1
6	22.7383	22.0991	34.7591	33.1144	43.7373	43.3052	53.1874	54.6549	64.3302	63.8623	72.331	73.4315	9.43596	7.87973	12.648	11.2137	13.9379	12.8467	12.7225	12.5718	14.2435	14.7973	15.3415	14.1532		0.615061	0.513622	0.824429	0.730941	0.908512	0.83738	0.829283	0.819461	0.928431	0.964526	1	0.922543
7	20.2396	20.2416	29.6419	30.061	38.6336	38.3195	48.9854	47.4562	57.523	56.0307	66.1336	65.3769	7.22049	8.43424	9.61383	8.90092	12.0283	11.8765	13.2843	10.4007	10.2014	14.117	10.6855	13.6122		0.511474	0.597452	0.68101	0.63051	0.852043	0.841291	0.941015	0.736746	0.722632	1	0.756921	0.964242
8	20.1877	20.5412	30.2363	30.1941	40.2266	39.1931	49.9656	49.0085	59.2377	56.5981	69.5158	69.0814	9.84205	10.4882	11.2693	9.92443	11.8345	12.2283	13.2162	12.3719	13.0836	10.82	12.6881	14.4237		0.682353	0.727151	0.781305	0.688065	0.820493	0.84779	0.916282	0.857749	0.90709	0.750154	0.879672	1
9	19.2334	18.2934	27.543	27.8426	38.2028	38.5985	47.3115	43.0645	55.1929	56.0743	65.2059	67.9795	9.78347	9.18686	10.4085	10.5	12.8295	11.1303	13.2857	14.438	15.0286	15.6562	13.7321	15.322		0.624895	0.586788	0.664819	0.670662	0.819453	0.710918	0.848593	0.922194	0.959918	1	0.877107	0.978655
10	19.7459	18.5539	29.4972	28.4045	37.7589	38.8011	48.2874	47.7426	57.9201	57.3551	66.9987	67.0451	8.35243	8.8829	9.36914	10.5519	11.4652	11.7086	12.2378	13.1729	13.5097	13.993	13.9525	14.9799		0.557576	0.592988	0.625447	0.704401	0.765371	0.781619	0.816945	0.879373	0.901857	0.934117	0.931411	1
mean	20.4557	20.1449	30.6741	30.0422	40.0141	39.508	49.7833	48.4129	58.4428	57.5484	67.7238	67.9312	8.36229	8.37078	9.86683	9.7479	11.1973	11.0084	11.6549	11.8387	12.3422	12.6034	12.2371	13.167		0.614316	0.615636	0.72029	0.715771	0.812727	0.808634	0.852525	0.86728	0.904244	0.916486	0.887508	0.956303
sd	1.29909	1.35994	2.08311	1.41279	2.05377	1.79528	1.65985	2.89453	3.322	2.67016	2.76954	2.16532	1.31905	1.22161	1.70524	1.19309	2.1913	1.34456	1.80058	1.67326	1.89558	2.43634	2.62048	2.45613		0.0826927	0.0738434	0.0627943	0.0541084	0.0746999	0.063481	0.0710428	0.0604199	0.0841256	0.0822226	0.0977793	0.0715742
cv	6.35074	6.75079	6.79109	4.7027	5.13263	4.54411	3.33415	5.97883	5.68419	4.63984	4.08947	3.18752	15.7738	14.5938	17.2825	12.2395	19.5699	12.2139	15.4491	14.1337	15.3585	19.3308	21.4143	18.6537		13.4609	11.9947	8.71792	7.55946	9.19127	7.85039	8.33322	6.9666	9.30341	8.97151	11.0173	7.48447
min	18.9699	18.2934	27.543	27.8426	37.7589	36.7849	47.3115	43.0645	54.8132	53.7812	64.6474	65.3769	5.7021	6.56818	7.48419	7.59743	7.28576	8.71633	8.67812	9.62459	9.72562	8.66411	7.76198	8.50827		0.511474	0.50579	0.625447	0.63051	0.660761	0.704579	0.718239	0.736746	0.722632	0.750154	0.70395	0.771633
max	22.7383	22.0991	34.7591	33.1144	43.7373	43.3052	53.1874	54.6549	64.3302	63.8623	72.331	73.4315	9.84205	10.4882	12.648	11.2137	13.9379	12.8467	13.2857	14.438	15.0286	15.6562	15.3415	15.322		0.741122	0.727151	0.824429	0.827657	0.908512	0.89926	0.941015	0.946075	1	1	1	1
	SM
	Torque (%MVC)												SWV (m/s)													SWV (normalized to peak)
	0.2		0.3		0.4		0.5		0.6		0.7		0.2		0.3		0.4		0.5		0.6		0.7			0.2		0.3		0.4		0.5		0.6		0.7
Participant	1	2	1	2	1	2	1	2	1	2	1	2	1	2	1	2	1	2	1	2	1	2	1	2		1	2	1	2	1	2	1	2	1	2	1	2
1	21.3006	20.6627	33.2832	30.4759	42.7601	39.9721	46.2426	48.9157	62.2936	57.5955	67.0955	66.0704	7.10307	6.23573	7.68817	7.51824	7.44585	6.62139	8.75749	9.34245	7.21504	8.40538	9.88997	8.60191		0.718209	0.630511	0.77737	0.760188	0.752869	0.669505	0.885493	0.944639	0.729531	0.84989	1	0.869761
2	19.2828	18.4092	29.8295	29.9478	39.3655	37.5239	46.9175	45.7723	56.5568	57.6835	65.0539	65.9719	7.71373	8.81756	9.83744	9.24477	8.35626	8.40442	9.04569	10.1933	9.11364	10.2639	8.40859	8.80995		0.751536	0.859081	0.958446	0.900703	0.814137	0.81883	0.881308	0.993119	0.887928	1	0.819236	0.858339
3	19.7242	19.003	29.2476	29.7343	39.3816	39.1153	48.4456	47.5276	57.1156	57.153	66.9188	66.6231	6.45437	8.18902	7.23175	9.81234	9.94772	8.35717	8.58372	10.4352	7.11021	8.19713	7.77118	9.03636		0.618517	0.784746	0.693012	0.940308	0.953282	0.800861	0.82257	1	0.681365	0.785523	0.744705	0.865946
4	20.0542	21.3098	31.183	30.2573	38.5868	38.5142	49.9903	49.7569	58.942	57.715	67.4838	68.4804	9.93214	9.68995	11.1792	10.139	11.992	11.7545	12.1417	11.9463	12.8524	12.5125	12.7204	13.2		0.752433	0.734086	0.84691	0.768107	0.908484	0.890493	0.919827	0.90502	0.973665	0.947914	0.963662	1
5	21.0588	21.3657	30.519	30.4861	39.8934	39.6215	51.0245	47.2717	58.1475	57.0196	66.6916	67.7486	8.789	8.69075	10.0778	10.5112	9.16201	10.5897	10.575	11.4252	10.2074	10.5655	12.4017	11.2894		0.708694	0.700772	0.81262	0.847566	0.738772	0.853894	0.85271	0.921263	0.823066	0.851943	1	0.910315
6	22.0533	23.1771	32.7795	33.8795	46.5852	43.7723	54.0378	53.9351	64.1691	62.486	73.1465	74.3475	8.30773	8.99542	10.713	10.2816	10.1962	10.5936	11.1554	12.0013	12.4188	11.3141	12.4481	12.476		0.665896	0.721018	0.858688	0.824112	0.817263	0.849118	0.894151	0.96195	0.995413	0.906866	0.997766	1
7	19.3184	20.3047	30.1905	29.676	38.7982	38.5952	50.5187	47.6812	57.6011	56.2162	65.9532	65.0704	8.80283	8.28516	10.3159	8.93495	8.75119	9.89782	10.105	10.4803	7.96366	11.3314	9.15515	10.0587		0.77685	0.731166	0.91038	0.788509	0.772292	0.873482	0.891767	0.924887	0.702793	1	0.807941	0.887683
8	20.7887	20.2418	30.4559	31.276	38.804	40.5229	49.2364	46.3947	56.8268	56.4706	69.0644	67.79	9.45396	9.53871	11.2695	10.6081	11.2949	11.5197	12.7853	10.8112	11.7029	10.3384	13.0372	12.0383		0.725151	0.731652	0.864411	0.813681	0.866356	0.883599	0.980679	0.829257	0.897653	0.792994	1	0.923378
9	17.527	18.3671	28.2317	28.2987	37.562	37.2347	46.9582	45.8441	55.9905	57.3999	66.3062	67.4015	9.5333	9.71413	10.8259	10.1019	11.797	12.977	14.1126	13.6391	13.419	14.187	13.8695	14.0216		0.671976	0.684722	0.763085	0.712054	0.831536	0.91471	0.994759	0.961384	0.945867	1	0.977624	0.988341
10	18.7456	19.1083	29.7416	29.1563	37.8935	37.958	48.5493	48.1283	58.3042	58.3326	67.371	66.6848	8.81098	10.8171	11.4951	11.3367	10.5996	11.5542	12.2487	12.3449	11.6303	12.5812	11.1936	12.7464		0.691251	0.848638	0.901829	0.889402	0.831574	0.906463	0.960951	0.968501	0.912435	0.987041	0.878172	1
mean	19.9854	20.1949	30.5461	30.3188	39.963	39.283	49.1921	48.1228	58.5947	57.8072	67.5085	67.6189	8.49011	8.89735	10.0634	9.84889	9.95427	10.2269	10.9511	11.2619	10.3633	10.9697	11.0895	11.2279		0.708051	0.742639	0.838675	0.824463	0.828657	0.846096	0.908421	0.941002	0.854972	0.912217	0.918911	0.930376
sd	1.34974	1.52284	1.53565	1.48982	2.72883	1.8979	2.33505	2.40508	2.63304	1.75649	2.24358	2.57293	1.1101	1.22072	1.47301	1.06446	1.51808	1.92991	1.86806	1.25563	2.38038	1.85294	2.138	1.97569		0.0475712	0.0707424	0.0788632	0.0709738	0.0672329	0.0718978	0.0555587	0.0497231	0.114666	0.0867962	0.0975539	0.0607282
cv	6.75363	7.54068	5.02732	4.91386	6.82839	4.83134	4.7468	4.9978	4.49365	3.03853	3.3234	3.80505	13.0752	13.7201	14.6374	10.8079	15.2505	18.8708	17.0583	11.1493	22.9693	16.8915	19.2795	17.5963		6.71861	9.52582	9.4033	8.60849	8.11348	8.49759	6.11596	5.28406	13.4117	9.51486	10.6163	6.52727
min	17.527	18.3671	28.2317	28.2987	37.562	37.2347	46.2426	45.7723	55.9905	56.2162	65.0539	65.0704	6.45437	6.23573	7.23175	7.51824	7.44585	6.62139	8.58372	9.34245	7.11021	8.19713	7.77118	8.60191		0.618517	0.630511	0.693012	0.712054	0.738772	0.669505	0.82257	0.829257	0.681365	0.785523	0.744705	0.858339
max	22.0533	23.1771	33.2832	33.8795	46.5852	43.7723	54.0378	53.9351	64.1691	62.486	73.1465	74.3475	9.93214	10.8171	11.4951	11.3367	11.992	12.977	14.1126	13.6391	13.419	14.187	13.8695	14.0216		0.77685	0.859081	0.958446	0.940308	0.953282	0.91471	0.994759	1	0.995413	1	1	1

## Sheet: Passive SWV
	ISO						CON						ECC
	BF		ST		SM		BF		ST		SM		BF		ST		SM
Participant	1	2	1	2	1	2	1	2	1	2	1	2	1	2	1	2	1	2
1	2.06811	2.09201	1.90659	1.89998	2.06837	1.9799	1.87149	1.85915	2.08649	2.06298	2.4175	2.19713	2.01806	1.97961	1.9222	1.92089	1.9823	2.04861
2	1.71749	1.72824	2.64461	2.72447	3.01363	3.06575	1.92462	1.91943	2.73765	2.71312	3.76429	3.53263	1.79394	1.79906	2.45262	2.30186	2.33274	2.35594
3	1.83746	1.86544	1.99165	2.02076	2.56444	2.53543	1.78862	1.73572	2.25393	2.26961	2.80924	2.84852	1.83881	1.82429	2.01206	2.06506	2.87536	2.7755
4	1.98414	2.00321	2.2401	2.0561	2.46574	2.35971	2.12919	2.14059	2.78497	2.8649	2.755	2.79099	2.01832	2.05339	2.63116	2.68467	2.27604	2.16246
5	1.83611	1.90954	2.38709	2.41714	2.49413	2.69308	1.94401	1.96144	2.54632	2.68991	2.8908	2.95974	1.87178	1.89056	2.24367	2.10805	2.42272	2.52127
6	1.96848	2.00713	2.43776	2.46336	2.05466	1.97102	1.91315	1.89219	2.58147	2.61176	2.12764	2.15707	1.77924	1.81172	2.20709	2.24917	1.90268	2.04015
7	2.02005	1.83649	2.21591	2.26964	2.11036	2.08796	1.84347	1.80975	2.61041	2.58833	2.57346	2.54088	1.86373	1.8619	2.19713	2.27066	2.01108	1.87553
8	1.92429	1.97576	2.71862	2.58088	2.15304	2.02569	2.38379	2.35334	2.82764	2.7007	2.4199	2.33852	2.26882	2.24434	2.81558	2.86793	2.31295	2.43598
9	2.04548	1.9952	2.60328	2.63432	2.70786	2.61958	1.90979	1.92706	3.16803	3.20317	3.20793	3.26308	1.79494	1.77224	2.55469	2.63375	2.17545	2.40113
10	2.02843	2.05806	2.12423	2.11674	1.8303	1.86133	2.12091	2.13905	2.64364	2.6495	2.51248	2.63672	2.21379	2.41885	2.28562	2.3279	2.21056	2.06254
mean	1.943	1.94711	2.32699	2.31834	2.34625	2.31995	1.9829	1.97377	2.62405	2.6354	2.74782	2.72653	1.94614	1.96559	2.33218	2.34299	2.25019	2.26791
sd	0.113285	0.111261	0.278223	0.28672	0.362297	0.397403	0.178224	0.184954	0.300102	0.307815	0.466218	0.448298	0.177597	0.215043	0.279189	0.298778	0.276664	0.275441
cv	5.83042	5.71418	11.9564	12.3675	15.4415	17.1298	8.98805	9.3706	11.4366	11.68	16.9668	16.4421	9.12556	10.9404	11.9712	12.752	12.2951	12.1452
min	1.71749	1.72824	1.90659	1.89998	1.8303	1.86133	1.78862	1.73572	2.08649	2.06298	2.12764	2.15707	1.77924	1.77224	1.9222	1.92089	1.90268	1.87553
max	2.06811	2.09201	2.71862	2.72447	3.01363	3.06575	2.38379	2.35334	3.16803	3.20317	3.76429	3.53263	2.26882	2.41885	2.81558	2.86793	2.87536	2.7755

## Sheet: Morphology
	ACSA (cm2)			PA (deg)		MT (mm)		FL (mm)
Participant	BFlh	ST	SM	BFlh	SM	BFlh	SM	BFlh	SM
1	12.242	17.707	6.119	14.9158	20.9482	22.7807	19.9173	91.5691	56.5408
2	12.182	9.895	8.505	12.5272	15.4483	25.3272	26.1112	118.368	98.3051
3	15.352	11.794	6.482	10.3975	20.7128	24.4492	21.1858	153.292	60.0027
4	14.254	10.744	2.698	9.39517	15.5272	21.683	22.1565	136.169	84.1723
5	10.892	11.527	5.995	18.2703	14.4468	24.5868	21.9697	79.4122	91.6883
6	19.718	9.408	6.264	12.889	11.9488	26.171	21.102	118.644	103.482
7	12.513	9.116	7.426	17.2868	13.6443	23.9237	17.7412	81.5498	77.3089
8	12.362	4.609	8.43	14.6728	18.6215	22.9713	23.471	92.7217	75.0002
9	9.712	9.725	5.441	13.089	16.1025	19.64	21.405	88.3388	79.0288
10	11.805	6.315	11.37	13.3062	16.7993	21.6773	20.675	95.1579	71.9724
mean	13.1032	10.084	6.873	13.675	16.42	23.321	21.5735	105.522	79.7502
sd	2.80278	3.48476	2.28427	2.7522	2.93171	1.96452	2.19408	24.8909	15.2306
cv	21.39	34.5573	33.2354	20.1258	17.8545	8.42383	10.1703	23.5883	19.0979
min	9.712	4.609	2.698	9.39517	11.9488	19.64	17.7412	79.4122	56.5408
max	19.718	17.707	11.37	18.2703	20.9482	26.171	26.1112	153.292	103.482
